# Supplementary material for: Training Physicians in Motivational Communication to Address Influenza Vaccine Hesitation: A Proof-of-Concept Study
Source: Vaccines (Basel). 2022 Jan 19;10(2):143. doi: 10.3390/vaccines10020143 (PMC8875187; doi:10.3390/vaccines10020143)
Supplement: Supplementary file 1 [file vaccines-10-00143-s001.zip]

Archive with 1 entries (1 files):
- vaccines-1500687-supplementary.pdf
